# Supplementary material for: First report of Diomusguilavoguii Duverger, 1994 (Coleoptera, Coccinellidae, Diomini) predating on papaya mealybug Paracoccusmarginatus from China
Source: Biodivers Data J. 2023 Nov 16;11:e113291. doi: 10.3897/BDJ.11.e113291 (PMC10680089; doi:10.3897/BDJ.11.e113291)
Supplement: XML Treatment for Diomus [file BDJ.11.e113291-treatment1.xml]

<!DOCTYPE tp:taxon-treatment
  PUBLIC "-//TaxonX//DTD Taxonomic Treatment Publishing DTD v0 20100105//EN" "tax-treatment-NSO.dtd">
<tp:taxon-treatment xmlns:tp="http://www.plazi.org/taxpub"><tp:treatment-meta><mixed-citation publication-type="journal"><person-group><name><surname>Zhuang</surname><given-names>Jiamin</given-names></name><name><surname>Huo</surname><given-names>Lizhi</given-names></name><name><surname>Tang</surname><given-names>Mingjie</given-names></name><name><surname>Xie</surname><given-names>Xiufeng</given-names></name><name><surname>Chen</surname><given-names>Xiaosheng</given-names></name></person-group><article-title>First report of <italic><tp:taxon-name><tp:taxon-name-part taxon-name-part-type="genus" reg="Diomus">Diomus</tp:taxon-name-part><tp:taxon-name-part taxon-name-part-type="species" reg="guilavoguii">guilavoguii</tp:taxon-name-part></tp:taxon-name></italic> Duverger, 1994 (<tp:taxon-name><tp:taxon-name-part taxon-name-part-type="order">Coleoptera</tp:taxon-name-part></tp:taxon-name>, <tp:taxon-name><tp:taxon-name-part taxon-name-part-type="family">Coccinellidae</tp:taxon-name-part></tp:taxon-name>, <tp:taxon-name><tp:taxon-name-part taxon-name-part-type="tribe">Diomini</tp:taxon-name-part></tp:taxon-name>) predating on papaya mealybug <italic><tp:taxon-name><tp:taxon-name-part taxon-name-part-type="genus" reg="Paracoccus">Paracoccus</tp:taxon-name-part><tp:taxon-name-part taxon-name-part-type="species" reg="marginatus">marginatus</tp:taxon-name-part></tp:taxon-name></italic> from China</article-title><source>Biodivers Data J</source><day>16</day><month>11</month><year>2023</year><volume>11</volume><pub-id pub-id-type="doi">10.3897/BDJ.11.e113291</pub-id></mixed-citation></tp:treatment-meta><tp:nomenclature><tp:taxon-name>
            <object-id xmlns:xlink="http://www.w3.org/1999/xlink" content-type="arpha" xlink:type="simple">79F536A9-6B44-5792-ABB6-CCEE21B29A7F</object-id>
            <tp:taxon-name-part taxon-name-part-type="genus">Diomus</tp:taxon-name-part>
          </tp:taxon-name><tp:taxon-authority>Musant, 1850</tp:taxon-authority><tp:nomenclature-citation-list><tp:nomenclature-citation><tp:taxon-name>
                <tp:taxon-name-part taxon-name-part-type="genus" reg="Diomus"/>
              </tp:taxon-name><comment><tp:taxon-name><tp:taxon-name-part taxon-name-part-type="genus" reg="Scymnus">Scymnus</tp:taxon-name-part> (<tp:taxon-name-part taxon-name-part-type="subgenus" reg="Diomus">Diomus</tp:taxon-name-part>)</tp:taxon-name> Mulsant, 1850: 951. Type species: <italic><tp:taxon-name><tp:taxon-name-part taxon-name-part-type="genus" reg="Coccinella">Coccinella</tp:taxon-name-part><tp:taxon-name-part taxon-name-part-type="species" reg="thoracica">thoracica</tp:taxon-name-part></tp:taxon-name></italic> Fabricius, 1801, by subsequent designation by <xref ref-type="bibr" rid="B10475739">Korschefsky (1931)</xref>.</comment></tp:nomenclature-citation><tp:nomenclature-citation><tp:taxon-name>
                <tp:taxon-name-part taxon-name-part-type="genus" reg="Diomus"/>
              </tp:taxon-name><comment><italic><tp:taxon-name><tp:taxon-name-part taxon-name-part-type="genus" reg="Diomus">Diomus</tp:taxon-name-part></tp:taxon-name></italic>: -Weise (1895: 144); Gordon (1976: 319); Gordon (1999: 13); Pang and Ślipiński (2009: 646).</comment></tp:nomenclature-citation><tp:nomenclature-citation><tp:taxon-name>
                <tp:taxon-name-part taxon-name-part-type="genus" reg="Diomus"/>
              </tp:taxon-name><comment><tp:taxon-name><tp:taxon-name-part taxon-name-part-type="genus" reg="Nephus">Nephus</tp:taxon-name-part> (<tp:taxon-name-part taxon-name-part-type="subgenus" reg="Diomus">Diomus</tp:taxon-name-part>)</tp:taxon-name> by Iablokoff-Khnzorian (1976: 377) (<xref ref-type="bibr" rid="B10475707">Iablokoff-Khnzorian 1976</xref>).</comment></tp:nomenclature-citation><tp:nomenclature-citation><tp:taxon-name>
                <tp:taxon-name-part taxon-name-part-type="genus" reg="Diomus"/>
              </tp:taxon-name><comment><italic><tp:taxon-name><tp:taxon-name-part taxon-name-part-type="genus" reg="Amidellus">Amidellus</tp:taxon-name-part></tp:taxon-name></italic> Weise, 1923 - Weise (1923: 141) (<xref ref-type="bibr" rid="B10475848">Weise 1923</xref>). Type species: <italic><tp:taxon-name><tp:taxon-name-part taxon-name-part-type="genus" reg="Scymnus">Scymnus</tp:taxon-name-part><tp:taxon-name-part taxon-name-part-type="species" reg="ementitor">ementitor</tp:taxon-name-part></tp:taxon-name></italic> Blackburn, 1895 by original designation. Synonymised by Ślipiński (2007: 87).</comment></tp:nomenclature-citation></tp:nomenclature-citation-list></tp:nomenclature><tp:treatment-sec sec-type="Diagnosis"><title>Diagnosis</title><p>This genus can be separated from other genera within the tribe <tp:taxon-name><tp:taxon-name-part taxon-name-part-type="tribe">Diomini</tp:taxon-name-part></tp:taxon-name> by the following characters: antennae composed of 11 or 10 antennomeres; slightly shorter than head capsule with pedicel narrower than scape; antennomere 3 elongate; antennal club indistinct and multi-segmented (Fig. <xref ref-type="fig" rid="F10475433">2</xref>d). Abdominal postcoxal lines merging with hind margin of ventrite (Fig. <xref ref-type="fig" rid="F10475433">2</xref>j). For detailed descriptions, see <xref ref-type="bibr" rid="B10475668">Gordon (1976)</xref>, <xref ref-type="bibr" rid="B10475696">Gordon (1999)</xref> and <xref ref-type="bibr" rid="B10475776">Pang and Ślipiński (2009)</xref>.</p></tp:treatment-sec><tp:treatment-sec sec-type="Distribution"><title>Distribution</title><p>Worldwide, but certainly more diverse in the Southern Hemisphere like Neotropical and Australian Regions (<xref ref-type="bibr" rid="B10475776">Pang and Ślipiński 2009</xref>).</p></tp:treatment-sec><tp:treatment-sec sec-type="Biology"><title>Biology</title><p>Most species of the genus have a wide range of host preferences that mainly feed on mealybugs (Fig. <xref ref-type="fig" rid="F10475394">1</xref>a), aphids, scale insects and whiteflies. Some species were introduced into various regions for the purpose of biological control. For instance, <italic><tp:taxon-name><tp:taxon-name-part taxon-name-part-type="genus" reg="Diomus">Diomus</tp:taxon-name-part><tp:taxon-name-part taxon-name-part-type="species" reg="pumilio">pumilio</tp:taxon-name-part></tp:taxon-name></italic> Weise, 1885, originally from Australia, was introduced to California to manage the Albizzia psyllid, <italic><tp:taxon-name><tp:taxon-name-part taxon-name-part-type="genus" reg="Psylla">Psylla</tp:taxon-name-part><tp:taxon-name-part taxon-name-part-type="species" reg="uncatoides">uncatoides</tp:taxon-name-part></tp:taxon-name></italic> (Ferris &amp; Klyver, 1932) (=<italic><tp:taxon-name><tp:taxon-name-part taxon-name-part-type="genus" reg="Acizzia">Acizzia</tp:taxon-name-part><tp:taxon-name-part taxon-name-part-type="species" reg="uncatoides">uncatoides</tp:taxon-name-part></tp:taxon-name></italic> (Ferris &amp; Klyver, 1932)), on Acacia (<xref ref-type="bibr" rid="B10475678">Gordon and Hilburn 1990</xref>).</p></tp:treatment-sec><tp:treatment-sec><!--Section generated to contain objects referenced in tp:taxon-treatment.--><fig id="F10475433" position="float" orientation="portrait"><object-id xmlns:xlink="http://www.w3.org/1999/xlink" content-type="arpha" xlink:type="simple">01C65A38-B74B-5DAA-AD2D-43D9E52D0BF4</object-id><object-id xmlns:xlink="http://www.w3.org/1999/xlink" content-type="doi" xlink:type="simple">10.3897/BDJ.11.e113291.figure2</object-id><label>Figure 2.</label><caption><p>Main characters of <italic><tp:taxon-name><tp:taxon-name-part taxon-name-part-type="genus" reg="Diomus">Diomus</tp:taxon-name-part><tp:taxon-name-part taxon-name-part-type="species" reg="guilavoguii">guilavoguii</tp:taxon-name-part></tp:taxon-name></italic> Duverger, 1994, adult: <bold>a</bold> adult in front view; <bold>b</bold> prothorax, ventral view; <bold>c</bold> mandible; <bold>d</bold> antenna; <bold>e</bold> maxilla; <bold>f</bold> labium; <bold>g</bold> hind leg; <bold>h</bold> front leg; <bold>i</bold> tarsus of front leg; <bold>j</bold> abdomen in ventral view. Scale bars: a = 0.2 mm; b, g, j = 200 μm; c, d, e, f, h, i = 50 µm.</p></caption><graphic xmlns:xlink="http://www.w3.org/1999/xlink" xlink:href="bdj-11-e113291-g002.png" position="float" id="oo_905613.png" orientation="portrait" xlink:type="simple"><uri content-type="original_file" xlink:type="simple">https://binary.pensoft.net/fig/905613</uri></graphic></fig><fig id="F10475394" position="float" orientation="portrait"><object-id xmlns:xlink="http://www.w3.org/1999/xlink" content-type="arpha" xlink:type="simple">A9188B79-B1F7-571A-94C3-0E41EE13A950</object-id><object-id xmlns:xlink="http://www.w3.org/1999/xlink" content-type="doi" xlink:type="simple">10.3897/BDJ.11.e113291.figure1</object-id><label>Figure 1.</label><caption><p>Life stages of <italic><tp:taxon-name><tp:taxon-name-part taxon-name-part-type="genus" reg="Diomus">Diomus</tp:taxon-name-part><tp:taxon-name-part taxon-name-part-type="species" reg="guilavoguii">guilavoguii</tp:taxon-name-part></tp:taxon-name></italic> Duverger, 1994. <bold>a</bold> larva, fourth instar; <bold>b</bold> pupa; <bold>c</bold> adult, newly emerged; <bold>d</bold> adult.</p></caption><graphic xmlns:xlink="http://www.w3.org/1999/xlink" xlink:href="bdj-11-e113291-g001.png" position="float" id="oo_905612.png" orientation="portrait" xlink:type="simple"><uri content-type="original_file" xlink:type="simple">https://binary.pensoft.net/fig/905612</uri></graphic></fig></tp:treatment-sec><ref-list><ref id="B10475739"><element-citation xmlns:xlink="http://www.w3.org/1999/xlink" publication-type="book" xlink:type="simple"><person-group person-group-type="author"><name name-style="western"><surname>Korschefsky</surname><given-names>R.</given-names></name></person-group><year>1931</year><source>Coleopterorum Catologus. Pars 118. <tp:taxon-name><tp:taxon-name-part taxon-name-part-type="family">Coccinellidae</tp:taxon-name-part></tp:taxon-name></source><publisher-name>I. Berlin</publisher-name><size units="page">22</size></element-citation></ref><ref id="B10475707"><element-citation xmlns:xlink="http://www.w3.org/1999/xlink" publication-type="article" xlink:type="simple"><person-group person-group-type="author"><name name-style="western"><surname>Iablokoff-Khnzorian</surname><given-names>S. M.</given-names></name></person-group><year>1976</year><article-title>Die paläarktischen genera der marienkäfer-tribus <tp:taxon-name><tp:taxon-name-part taxon-name-part-type="tribe">Scymnini</tp:taxon-name-part></tp:taxon-name> nebst Bemerkungen über <italic><tp:taxon-name><tp:taxon-name-part taxon-name-part-type="genus" reg="Scymnus">Scymnus</tp:taxon-name-part><tp:taxon-name-part taxon-name-part-type="species" reg="fuscatus">fuscatus</tp:taxon-name-part></tp:taxon-name></italic> (<tp:taxon-name><tp:taxon-name-part taxon-name-part-type="order">Coleoptera</tp:taxon-name-part></tp:taxon-name>: <tp:taxon-name><tp:taxon-name-part taxon-name-part-type="family">Coccinellidae</tp:taxon-name-part></tp:taxon-name></article-title><source>Entomologica Germanica</source><volume>2</volume><issue>4</issue><fpage>374</fpage><lpage>380</lpage><pub-id pub-id-type="doi">10.1127/entom.germ/2/1976/374</pub-id></element-citation></ref><ref id="B10475848"><element-citation xmlns:xlink="http://www.w3.org/1999/xlink" publication-type="article" xlink:type="simple"><person-group person-group-type="author"><name name-style="western"><surname>Weise</surname><given-names>J.</given-names></name></person-group><year>1923</year><article-title>Results of Dr. E. Mjöberg’s Swedish Scientific Expedition to Australia 1910-1913. 31. Chrysomeliden und Coccinelliden aus Queensland</article-title><source>Arkiv för Zoologi</source><volume>15</volume><issue>12</issue><fpage>1</fpage><lpage>150</lpage></element-citation></ref><ref id="B10475668"><element-citation xmlns:xlink="http://www.w3.org/1999/xlink" publication-type="article" xlink:type="simple"><person-group person-group-type="author"><name name-style="western"><surname>Gordon</surname><given-names>R. D.</given-names></name></person-group><year>1976</year><article-title>The <tp:taxon-name><tp:taxon-name-part taxon-name-part-type="tribe">Scymnini</tp:taxon-name-part></tp:taxon-name> (<tp:taxon-name><tp:taxon-name-part taxon-name-part-type="order">Coleoptera</tp:taxon-name-part></tp:taxon-name>: <tp:taxon-name><tp:taxon-name-part taxon-name-part-type="family">Coccinellidae</tp:taxon-name-part></tp:taxon-name>) of the United States and Canada: Key to genera and revision of <italic><tp:taxon-name><tp:taxon-name-part taxon-name-part-type="genus" reg="Scymnus">Scymnus</tp:taxon-name-part></tp:taxon-name></italic>, <italic><tp:taxon-name><tp:taxon-name-part taxon-name-part-type="genus" reg="Nepbus">Nepbus</tp:taxon-name-part></tp:taxon-name></italic> and <italic><tp:taxon-name><tp:taxon-name-part taxon-name-part-type="genus" reg="Diomus">Diomus</tp:taxon-name-part></tp:taxon-name></italic></article-title><source>Bulletin of the Buffalo Society of Natural Sciences</source><volume>28</volume><fpage>1</fpage><lpage>362</lpage></element-citation></ref><ref id="B10475696"><element-citation xmlns:xlink="http://www.w3.org/1999/xlink" publication-type="article" xlink:type="simple"><person-group person-group-type="author"><name name-style="western"><surname>Gordon</surname><given-names>R. D.</given-names></name></person-group><year>1999</year><article-title>South American <tp:taxon-name><tp:taxon-name-part taxon-name-part-type="family">Coccinellidae</tp:taxon-name-part></tp:taxon-name> (<tp:taxon-name><tp:taxon-name-part taxon-name-part-type="order">Coleoptera</tp:taxon-name-part></tp:taxon-name>), Part VI: a systematic revision of the South American <tp:taxon-name><tp:taxon-name-part taxon-name-part-type="tribe">Diomini</tp:taxon-name-part></tp:taxon-name>, new tribe (<tp:taxon-name><tp:taxon-name-part taxon-name-part-type="subfamily">Scymninae</tp:taxon-name-part></tp:taxon-name></article-title><source>Annales Zoologici</source><volume>49</volume><issue>Suppl. 1</issue><fpage>1</fpage><lpage>219</lpage></element-citation></ref><ref id="B10475776"><element-citation xmlns:xlink="http://www.w3.org/1999/xlink" publication-type="article" xlink:type="simple"><person-group person-group-type="author"><name name-style="western"><surname>Pang</surname><given-names>H.</given-names></name><name name-style="western"><surname>Ślipiński</surname><given-names>A.</given-names></name></person-group><year>2009</year><article-title>Revision of the Australian <tp:taxon-name><tp:taxon-name-part taxon-name-part-type="family">Coccinellidae</tp:taxon-name-part></tp:taxon-name> (<tp:taxon-name><tp:taxon-name-part taxon-name-part-type="order">Coleoptera</tp:taxon-name-part></tp:taxon-name>). Genus <italic><tp:taxon-name><tp:taxon-name-part taxon-name-part-type="genus" reg="Diomus">Diomus</tp:taxon-name-part></tp:taxon-name></italic> Mulsant. Part 1</article-title><source>Annales Zoologici</source><volume>59</volume><issue>4</issue><fpage>641</fpage><lpage>698</lpage><pub-id pub-id-type="doi">10.3161/000345409X485008</pub-id></element-citation></ref><ref id="B10475678"><element-citation xmlns:xlink="http://www.w3.org/1999/xlink" publication-type="article" xlink:type="simple"><person-group person-group-type="author"><name name-style="western"><surname>Gordon</surname><given-names>R. D.</given-names></name><name name-style="western"><surname>Hilburn</surname><given-names>D. J.</given-names></name></person-group><year>1990</year><article-title>The <tp:taxon-name><tp:taxon-name-part taxon-name-part-type="family">Coccinellidae</tp:taxon-name-part></tp:taxon-name> (<tp:taxon-name><tp:taxon-name-part taxon-name-part-type="order">Coleoptera</tp:taxon-name-part></tp:taxon-name>) of Bermuda</article-title><source>Journal of the New York Entomological Society</source><volume>98</volume><issue>3</issue><fpage>265</fpage><lpage>309</lpage></element-citation></ref></ref-list></tp:taxon-treatment>
