# Supplementary material for: First report of Diomusguilavoguii Duverger, 1994 (Coleoptera, Coccinellidae, Diomini) predating on papaya mealybug Paracoccusmarginatus from China
Source: Biodivers Data J. 2023 Nov 16;11:e113291. doi: 10.3897/BDJ.11.e113291 (PMC10680089; doi:10.3897/BDJ.11.e113291)
Supplement: XML Treatment for Diomus guilavoguii [file BDJ.11.e113291-treatment2.xml]

<!DOCTYPE tp:taxon-treatment
  PUBLIC "-//TaxonX//DTD Taxonomic Treatment Publishing DTD v0 20100105//EN" "tax-treatment-NSO.dtd">
<tp:taxon-treatment xmlns:tp="http://www.plazi.org/taxpub"><tp:treatment-meta><mixed-citation publication-type="journal"><person-group><name><surname>Zhuang</surname><given-names>Jiamin</given-names></name><name><surname>Huo</surname><given-names>Lizhi</given-names></name><name><surname>Tang</surname><given-names>Mingjie</given-names></name><name><surname>Xie</surname><given-names>Xiufeng</given-names></name><name><surname>Chen</surname><given-names>Xiaosheng</given-names></name></person-group><article-title>First report of <italic><tp:taxon-name><tp:taxon-name-part taxon-name-part-type="genus" reg="Diomus">Diomus</tp:taxon-name-part><tp:taxon-name-part taxon-name-part-type="species" reg="guilavoguii">guilavoguii</tp:taxon-name-part></tp:taxon-name></italic> Duverger, 1994 (<tp:taxon-name><tp:taxon-name-part taxon-name-part-type="order">Coleoptera</tp:taxon-name-part></tp:taxon-name>, <tp:taxon-name><tp:taxon-name-part taxon-name-part-type="family">Coccinellidae</tp:taxon-name-part></tp:taxon-name>, <tp:taxon-name><tp:taxon-name-part taxon-name-part-type="tribe">Diomini</tp:taxon-name-part></tp:taxon-name>) predating on papaya mealybug <italic><tp:taxon-name><tp:taxon-name-part taxon-name-part-type="genus" reg="Paracoccus">Paracoccus</tp:taxon-name-part><tp:taxon-name-part taxon-name-part-type="species" reg="marginatus">marginatus</tp:taxon-name-part></tp:taxon-name></italic> from China</article-title><source>Biodivers Data J</source><day>16</day><month>11</month><year>2023</year><volume>11</volume><pub-id pub-id-type="doi">10.3897/BDJ.11.e113291</pub-id></mixed-citation></tp:treatment-meta><tp:nomenclature><tp:taxon-name>
            <object-id xmlns:xlink="http://www.w3.org/1999/xlink" content-type="arpha" xlink:type="simple">2EE9704D-61C3-5868-A504-DF0942303C13</object-id>
            <tp:taxon-name-part taxon-name-part-type="genus">Diomus</tp:taxon-name-part>
            <tp:taxon-name-part taxon-name-part-type="species">guilavoguii</tp:taxon-name-part>
          </tp:taxon-name><tp:taxon-authority>Duverger, 1994</tp:taxon-authority><tp:nomenclature-citation-list><tp:nomenclature-citation><tp:taxon-name>
                <tp:taxon-name-part taxon-name-part-type="genus" reg="Diomus"/>
                <tp:taxon-name-part taxon-name-part-type="species" reg="guilavoguii"/>
              </tp:taxon-name><comment><italic><tp:taxon-name><tp:taxon-name-part taxon-name-part-type="genus" reg="Diomus">Diomus</tp:taxon-name-part><tp:taxon-name-part taxon-name-part-type="species" reg="guilavoguii">guilavoguii</tp:taxon-name-part></tp:taxon-name></italic> Duverger, 1994: 121.</comment></tp:nomenclature-citation></tp:nomenclature-citation-list></tp:nomenclature><tp:treatment-sec sec-type="materials"><title>Materials</title><list list-type="alpha-lower" list-content="occurrences"><list-item><p><bold>Type status:</bold> <named-content xmlns:xlink="http://www.w3.org/1999/xlink" content-type="dwc:typeStatus" xlink:type="simple">Other material</named-content>. <bold>Occurrence:</bold> recordedBy: <named-content xmlns:xlink="http://www.w3.org/1999/xlink" content-type="dwc:recordedBy" xlink:type="simple">Jiamin Zhuang</named-content>; individualID: <named-content xmlns:xlink="http://www.w3.org/1999/xlink" content-type="dwc:individualID" xlink:type="simple">SCAU (E) 17572</named-content>; individualCount: <named-content xmlns:xlink="http://www.w3.org/1999/xlink" content-type="dwc:individualCount" xlink:type="simple">1</named-content>; sex: <named-content xmlns:xlink="http://www.w3.org/1999/xlink" content-type="dwc:sex" xlink:type="simple">male</named-content>; lifeStage: <named-content xmlns:xlink="http://www.w3.org/1999/xlink" content-type="dwc:lifeStage" xlink:type="simple">adult</named-content>; behavior: <named-content xmlns:xlink="http://www.w3.org/1999/xlink" content-type="dwc:behavior" xlink:type="simple">running</named-content>; occurrenceID: <named-content xmlns:xlink="http://www.w3.org/1999/xlink" content-type="dwc:occurrenceID" xlink:type="simple">414A66E3-1DDC-5F13-A1DC-68F59BDD3139</named-content>; <bold>Taxon:</bold> scientificName: <named-content xmlns:xlink="http://www.w3.org/1999/xlink" content-type="dwc:scientificName" xlink:type="simple"><italic><tp:taxon-name><tp:taxon-name-part taxon-name-part-type="genus" reg="Diomus">Diomus</tp:taxon-name-part><tp:taxon-name-part taxon-name-part-type="species" reg="guilavoguii">guilavoguii</tp:taxon-name-part></tp:taxon-name></italic></named-content>; class: <named-content xmlns:xlink="http://www.w3.org/1999/xlink" content-type="dwc:class" xlink:type="simple"><tp:taxon-name><tp:taxon-name-part taxon-name-part-type="class">Insecta</tp:taxon-name-part></tp:taxon-name></named-content>; order: <named-content xmlns:xlink="http://www.w3.org/1999/xlink" content-type="dwc:order" xlink:type="simple"><tp:taxon-name><tp:taxon-name-part taxon-name-part-type="order">Coleoptera</tp:taxon-name-part></tp:taxon-name></named-content>; family: <named-content xmlns:xlink="http://www.w3.org/1999/xlink" content-type="dwc:family" xlink:type="simple"><tp:taxon-name><tp:taxon-name-part taxon-name-part-type="family">Coccinellidae</tp:taxon-name-part></tp:taxon-name></named-content>; genus: <named-content xmlns:xlink="http://www.w3.org/1999/xlink" content-type="dwc:genus" xlink:type="simple"><tp:taxon-name><tp:taxon-name-part taxon-name-part-type="genus">Diomus</tp:taxon-name-part></tp:taxon-name></named-content>; <bold>Location:</bold> country: <named-content xmlns:xlink="http://www.w3.org/1999/xlink" content-type="dwc:country" xlink:type="simple">China</named-content>; countryCode: <named-content xmlns:xlink="http://www.w3.org/1999/xlink" content-type="dwc:countryCode" xlink:type="simple">CHN</named-content>; stateProvince: <named-content xmlns:xlink="http://www.w3.org/1999/xlink" content-type="dwc:stateProvince" xlink:type="simple">Guangdong</named-content>; municipality: <named-content xmlns:xlink="http://www.w3.org/1999/xlink" content-type="dwc:municipality" xlink:type="simple">Guangzhou</named-content>; locality: <named-content xmlns:xlink="http://www.w3.org/1999/xlink" content-type="dwc:locality" xlink:type="simple">South China National Botanical Garden</named-content>; verbatimElevation: <named-content xmlns:xlink="http://www.w3.org/1999/xlink" content-type="dwc:verbatimElevation" xlink:type="simple">47.9 m</named-content>; decimalLatitude: <named-content xmlns:xlink="http://www.w3.org/1999/xlink" content-type="dwc:decimalLatitude" xlink:type="simple">23.180592</named-content>; decimalLongitude: <named-content xmlns:xlink="http://www.w3.org/1999/xlink" content-type="dwc:decimalLongitude" xlink:type="simple">113.366531</named-content>; <bold>Identification:</bold> identifiedBy: <named-content xmlns:xlink="http://www.w3.org/1999/xlink" content-type="dwc:identifiedBy" xlink:type="simple">Xiaosheng Chen</named-content>; dateIdentified: <named-content xmlns:xlink="http://www.w3.org/1999/xlink" content-type="dwc:dateIdentified" xlink:type="simple">10-12-2022</named-content>; identificationReferences: <named-content xmlns:xlink="http://www.w3.org/1999/xlink" content-type="dwc:identificationReferences" xlink:type="simple">Duverger 1994</named-content>; <bold>Event:</bold> samplingProtocol: <named-content xmlns:xlink="http://www.w3.org/1999/xlink" content-type="dwc:samplingProtocol" xlink:type="simple">observe</named-content>; year: <named-content xmlns:xlink="http://www.w3.org/1999/xlink" content-type="dwc:year" xlink:type="simple">2022</named-content>; month: <named-content xmlns:xlink="http://www.w3.org/1999/xlink" content-type="dwc:month" xlink:type="simple">9</named-content>; day: <named-content xmlns:xlink="http://www.w3.org/1999/xlink" content-type="dwc:day" xlink:type="simple">2</named-content>; <bold>Record Level:</bold> institutionID: <named-content xmlns:xlink="http://www.w3.org/1999/xlink" content-type="dwc:institutionID" xlink:type="simple">South China Agricultural University</named-content>; institutionCode: <named-content xmlns:xlink="http://www.w3.org/1999/xlink" content-type="dwc:institutionCode" xlink:type="simple">SCAU</named-content>; basisOfRecord: <named-content xmlns:xlink="http://www.w3.org/1999/xlink" content-type="dwc:basisOfRecord" xlink:type="simple">Preserved Specimen</named-content></p></list-item><list-item><p><bold>Type status:</bold> <named-content xmlns:xlink="http://www.w3.org/1999/xlink" content-type="dwc:typeStatus" xlink:type="simple">Other material</named-content>. <bold>Occurrence:</bold> recordedBy: <named-content xmlns:xlink="http://www.w3.org/1999/xlink" content-type="dwc:recordedBy" xlink:type="simple">Jiamin Zhuang</named-content>; individualID: <named-content xmlns:xlink="http://www.w3.org/1999/xlink" content-type="dwc:individualID" xlink:type="simple">SCAU (E) 17573</named-content>; individualCount: <named-content xmlns:xlink="http://www.w3.org/1999/xlink" content-type="dwc:individualCount" xlink:type="simple">1</named-content>; sex: <named-content xmlns:xlink="http://www.w3.org/1999/xlink" content-type="dwc:sex" xlink:type="simple">female</named-content>; lifeStage: <named-content xmlns:xlink="http://www.w3.org/1999/xlink" content-type="dwc:lifeStage" xlink:type="simple">adult</named-content>; occurrenceID: <named-content xmlns:xlink="http://www.w3.org/1999/xlink" content-type="dwc:occurrenceID" xlink:type="simple">660BFF3A-1B43-5FF4-8786-652803487BBC</named-content>; <bold>Taxon:</bold> scientificName: <named-content xmlns:xlink="http://www.w3.org/1999/xlink" content-type="dwc:scientificName" xlink:type="simple"><italic><tp:taxon-name><tp:taxon-name-part taxon-name-part-type="genus" reg="Diomus">Diomus</tp:taxon-name-part><tp:taxon-name-part taxon-name-part-type="species" reg="guilavoguii">guilavoguii</tp:taxon-name-part></tp:taxon-name></italic></named-content>; class: <named-content xmlns:xlink="http://www.w3.org/1999/xlink" content-type="dwc:class" xlink:type="simple"><tp:taxon-name><tp:taxon-name-part taxon-name-part-type="class">Insecta</tp:taxon-name-part></tp:taxon-name></named-content>; order: <named-content xmlns:xlink="http://www.w3.org/1999/xlink" content-type="dwc:order" xlink:type="simple"><tp:taxon-name><tp:taxon-name-part taxon-name-part-type="order">Coleoptera</tp:taxon-name-part></tp:taxon-name></named-content>; family: <named-content xmlns:xlink="http://www.w3.org/1999/xlink" content-type="dwc:family" xlink:type="simple"><tp:taxon-name><tp:taxon-name-part taxon-name-part-type="family">Coccinellidae</tp:taxon-name-part></tp:taxon-name></named-content>; <bold>Location:</bold> country: <named-content xmlns:xlink="http://www.w3.org/1999/xlink" content-type="dwc:country" xlink:type="simple">China</named-content>; countryCode: <named-content xmlns:xlink="http://www.w3.org/1999/xlink" content-type="dwc:countryCode" xlink:type="simple">CHN</named-content>; stateProvince: <named-content xmlns:xlink="http://www.w3.org/1999/xlink" content-type="dwc:stateProvince" xlink:type="simple">Guangdong</named-content>; municipality: <named-content xmlns:xlink="http://www.w3.org/1999/xlink" content-type="dwc:municipality" xlink:type="simple">Guangzhou</named-content>; locality: <named-content xmlns:xlink="http://www.w3.org/1999/xlink" content-type="dwc:locality" xlink:type="simple">South China National Botanical Garden</named-content>; verbatimElevation: <named-content xmlns:xlink="http://www.w3.org/1999/xlink" content-type="dwc:verbatimElevation" xlink:type="simple">47.9 m</named-content>; decimalLatitude: <named-content xmlns:xlink="http://www.w3.org/1999/xlink" content-type="dwc:decimalLatitude" xlink:type="simple">23.180592</named-content>; decimalLongitude: <named-content xmlns:xlink="http://www.w3.org/1999/xlink" content-type="dwc:decimalLongitude" xlink:type="simple">113.366531</named-content>; <bold>Identification:</bold> identifiedBy: <named-content xmlns:xlink="http://www.w3.org/1999/xlink" content-type="dwc:identifiedBy" xlink:type="simple">Xiaosheng Chen</named-content>; dateIdentified: <named-content xmlns:xlink="http://www.w3.org/1999/xlink" content-type="dwc:dateIdentified" xlink:type="simple">10-12-2022</named-content>; identificationReferences: <named-content xmlns:xlink="http://www.w3.org/1999/xlink" content-type="dwc:identificationReferences" xlink:type="simple">Duverger 1994</named-content>; <bold>Event:</bold> samplingProtocol: <named-content xmlns:xlink="http://www.w3.org/1999/xlink" content-type="dwc:samplingProtocol" xlink:type="simple">observe</named-content>; year: <named-content xmlns:xlink="http://www.w3.org/1999/xlink" content-type="dwc:year" xlink:type="simple">2022</named-content>; month: <named-content xmlns:xlink="http://www.w3.org/1999/xlink" content-type="dwc:month" xlink:type="simple">9</named-content>; day: <named-content xmlns:xlink="http://www.w3.org/1999/xlink" content-type="dwc:day" xlink:type="simple">23</named-content>; <bold>Record Level:</bold> institutionID: <named-content xmlns:xlink="http://www.w3.org/1999/xlink" content-type="dwc:institutionID" xlink:type="simple">South China Agricultural University</named-content>; institutionCode: <named-content xmlns:xlink="http://www.w3.org/1999/xlink" content-type="dwc:institutionCode" xlink:type="simple">SCAU</named-content>; basisOfRecord: <named-content xmlns:xlink="http://www.w3.org/1999/xlink" content-type="dwc:basisOfRecord" xlink:type="simple">Preserved Specimen</named-content></p></list-item><list-item><p><bold>Type status:</bold> <named-content xmlns:xlink="http://www.w3.org/1999/xlink" content-type="dwc:typeStatus" xlink:type="simple">Other material</named-content>. <bold>Occurrence:</bold> recordedBy: <named-content xmlns:xlink="http://www.w3.org/1999/xlink" content-type="dwc:recordedBy" xlink:type="simple">Mingjie Tang</named-content>; individualCount: <named-content xmlns:xlink="http://www.w3.org/1999/xlink" content-type="dwc:individualCount" xlink:type="simple">13</named-content>; sex: <named-content xmlns:xlink="http://www.w3.org/1999/xlink" content-type="dwc:sex" xlink:type="simple">6 male, 2 female, 9 unsexed specimens</named-content>; lifeStage: <named-content xmlns:xlink="http://www.w3.org/1999/xlink" content-type="dwc:lifeStage" xlink:type="simple">8 adult, 4 pupa, 5 larvae</named-content>; occurrenceID: <named-content xmlns:xlink="http://www.w3.org/1999/xlink" content-type="dwc:occurrenceID" xlink:type="simple">5D4D546E-BD3F-5241-A8E4-A4CA13770E31</named-content>; <bold>Taxon:</bold> scientificName: <named-content xmlns:xlink="http://www.w3.org/1999/xlink" content-type="dwc:scientificName" xlink:type="simple"><italic><tp:taxon-name><tp:taxon-name-part taxon-name-part-type="genus" reg="Diomus">Diomus</tp:taxon-name-part><tp:taxon-name-part taxon-name-part-type="species" reg="guilavoguii">guilavoguii</tp:taxon-name-part></tp:taxon-name></italic></named-content>; class: <named-content xmlns:xlink="http://www.w3.org/1999/xlink" content-type="dwc:class" xlink:type="simple"><tp:taxon-name><tp:taxon-name-part taxon-name-part-type="class">Insecta</tp:taxon-name-part></tp:taxon-name></named-content>; order: <named-content xmlns:xlink="http://www.w3.org/1999/xlink" content-type="dwc:order" xlink:type="simple"><tp:taxon-name><tp:taxon-name-part taxon-name-part-type="order"> Coleoptera</tp:taxon-name-part></tp:taxon-name></named-content>; family: <named-content xmlns:xlink="http://www.w3.org/1999/xlink" content-type="dwc:family" xlink:type="simple"><tp:taxon-name><tp:taxon-name-part taxon-name-part-type="family">Coccinellidae</tp:taxon-name-part></tp:taxon-name></named-content>; <bold>Location:</bold> country: <named-content xmlns:xlink="http://www.w3.org/1999/xlink" content-type="dwc:country" xlink:type="simple">China</named-content>; countryCode: <named-content xmlns:xlink="http://www.w3.org/1999/xlink" content-type="dwc:countryCode" xlink:type="simple">CHN</named-content>; stateProvince: <named-content xmlns:xlink="http://www.w3.org/1999/xlink" content-type="dwc:stateProvince" xlink:type="simple">Guangdong</named-content>; municipality: <named-content xmlns:xlink="http://www.w3.org/1999/xlink" content-type="dwc:municipality" xlink:type="simple">Guangzhou</named-content>; locality: <named-content xmlns:xlink="http://www.w3.org/1999/xlink" content-type="dwc:locality" xlink:type="simple">Campus of South China Agricultural University</named-content>; verbatimElevation: <named-content xmlns:xlink="http://www.w3.org/1999/xlink" content-type="dwc:verbatimElevation" xlink:type="simple">33.4 m</named-content>; decimalLatitude: <named-content xmlns:xlink="http://www.w3.org/1999/xlink" content-type="dwc:decimalLatitude" xlink:type="simple">23.162782</named-content>; decimalLongitude: <named-content xmlns:xlink="http://www.w3.org/1999/xlink" content-type="dwc:decimalLongitude" xlink:type="simple">113.355362</named-content>; <bold>Identification:</bold> identifiedBy: <named-content xmlns:xlink="http://www.w3.org/1999/xlink" content-type="dwc:identifiedBy" xlink:type="simple">Xiaosheng Chen</named-content>; dateIdentified: <named-content xmlns:xlink="http://www.w3.org/1999/xlink" content-type="dwc:dateIdentified" xlink:type="simple">10-12-2022</named-content>; identificationReferences: <named-content xmlns:xlink="http://www.w3.org/1999/xlink" content-type="dwc:identificationReferences" xlink:type="simple">Duverger 1994</named-content>; <bold>Event:</bold> samplingProtocol: <named-content xmlns:xlink="http://www.w3.org/1999/xlink" content-type="dwc:samplingProtocol" xlink:type="simple">observe</named-content>; year: <named-content xmlns:xlink="http://www.w3.org/1999/xlink" content-type="dwc:year" xlink:type="simple">2022</named-content>; month: <named-content xmlns:xlink="http://www.w3.org/1999/xlink" content-type="dwc:month" xlink:type="simple">9</named-content>; day: <named-content xmlns:xlink="http://www.w3.org/1999/xlink" content-type="dwc:day" xlink:type="simple">27</named-content>; <bold>Record Level:</bold> institutionID: <named-content xmlns:xlink="http://www.w3.org/1999/xlink" content-type="dwc:institutionID" xlink:type="simple">South China Agricultural University</named-content>; institutionCode: <named-content xmlns:xlink="http://www.w3.org/1999/xlink" content-type="dwc:institutionCode" xlink:type="simple">SCAU</named-content>; basisOfRecord: <named-content xmlns:xlink="http://www.w3.org/1999/xlink" content-type="dwc:basisOfRecord" xlink:type="simple">Preserved Specimen</named-content></p></list-item><list-item><p><bold>Type status:</bold> <named-content xmlns:xlink="http://www.w3.org/1999/xlink" content-type="dwc:typeStatus" xlink:type="simple">Other material</named-content>. <bold>Occurrence:</bold> recordedBy: <named-content xmlns:xlink="http://www.w3.org/1999/xlink" content-type="dwc:recordedBy" xlink:type="simple">Xiufeng Xie</named-content>; individualCount: <named-content xmlns:xlink="http://www.w3.org/1999/xlink" content-type="dwc:individualCount" xlink:type="simple">10</named-content>; sex: <named-content xmlns:xlink="http://www.w3.org/1999/xlink" content-type="dwc:sex" xlink:type="simple">9 male, 1 female</named-content>; lifeStage: <named-content xmlns:xlink="http://www.w3.org/1999/xlink" content-type="dwc:lifeStage" xlink:type="simple">adult</named-content>; occurrenceID: <named-content xmlns:xlink="http://www.w3.org/1999/xlink" content-type="dwc:occurrenceID" xlink:type="simple">297D0151-D750-534B-AA7A-BB0B3C8411CA</named-content>; <bold>Taxon:</bold> scientificName: <named-content xmlns:xlink="http://www.w3.org/1999/xlink" content-type="dwc:scientificName" xlink:type="simple"><italic><tp:taxon-name><tp:taxon-name-part taxon-name-part-type="genus" reg="Diomus">Diomus</tp:taxon-name-part><tp:taxon-name-part taxon-name-part-type="species" reg="guilavoguii">guilavoguii</tp:taxon-name-part></tp:taxon-name></italic></named-content>; class: <named-content xmlns:xlink="http://www.w3.org/1999/xlink" content-type="dwc:class" xlink:type="simple"><tp:taxon-name><tp:taxon-name-part taxon-name-part-type="class">Insecta</tp:taxon-name-part></tp:taxon-name></named-content>; order: <named-content xmlns:xlink="http://www.w3.org/1999/xlink" content-type="dwc:order" xlink:type="simple"><tp:taxon-name><tp:taxon-name-part taxon-name-part-type="order">Coleoptera</tp:taxon-name-part></tp:taxon-name></named-content>; family: <named-content xmlns:xlink="http://www.w3.org/1999/xlink" content-type="dwc:family" xlink:type="simple"><tp:taxon-name><tp:taxon-name-part taxon-name-part-type="family">Coccinellidae</tp:taxon-name-part></tp:taxon-name></named-content>; <bold>Location:</bold> country: <named-content xmlns:xlink="http://www.w3.org/1999/xlink" content-type="dwc:country" xlink:type="simple">China</named-content>; countryCode: <named-content xmlns:xlink="http://www.w3.org/1999/xlink" content-type="dwc:countryCode" xlink:type="simple">CHN</named-content>; stateProvince: <named-content xmlns:xlink="http://www.w3.org/1999/xlink" content-type="dwc:stateProvince" xlink:type="simple">Guangdong</named-content>; municipality: <named-content xmlns:xlink="http://www.w3.org/1999/xlink" content-type="dwc:municipality" xlink:type="simple">Guangzhou</named-content>; locality: <named-content xmlns:xlink="http://www.w3.org/1999/xlink" content-type="dwc:locality" xlink:type="simple">Campus of Guangdong AIB Polytechnic College</named-content>; verbatimElevation: <named-content xmlns:xlink="http://www.w3.org/1999/xlink" content-type="dwc:verbatimElevation" xlink:type="simple">22.5 m</named-content>; decimalLatitude: <named-content xmlns:xlink="http://www.w3.org/1999/xlink" content-type="dwc:decimalLatitude" xlink:type="simple">23.284552</named-content>; decimalLongitude: <named-content xmlns:xlink="http://www.w3.org/1999/xlink" content-type="dwc:decimalLongitude" xlink:type="simple">113.612518</named-content>; <bold>Identification:</bold> identifiedBy: <named-content xmlns:xlink="http://www.w3.org/1999/xlink" content-type="dwc:identifiedBy" xlink:type="simple">Xiaosheng Chen</named-content>; dateIdentified: <named-content xmlns:xlink="http://www.w3.org/1999/xlink" content-type="dwc:dateIdentified" xlink:type="simple">07-23-2023</named-content>; identificationReferences: <named-content xmlns:xlink="http://www.w3.org/1999/xlink" content-type="dwc:identificationReferences" xlink:type="simple">Duverger 1994</named-content>; <bold>Event:</bold> samplingProtocol: <named-content xmlns:xlink="http://www.w3.org/1999/xlink" content-type="dwc:samplingProtocol" xlink:type="simple">observe</named-content>; year: <named-content xmlns:xlink="http://www.w3.org/1999/xlink" content-type="dwc:year" xlink:type="simple">2023</named-content>; month: <named-content xmlns:xlink="http://www.w3.org/1999/xlink" content-type="dwc:month" xlink:type="simple">7</named-content>; day: <named-content xmlns:xlink="http://www.w3.org/1999/xlink" content-type="dwc:day" xlink:type="simple">2</named-content>; <bold>Record Level:</bold> institutionID: <named-content xmlns:xlink="http://www.w3.org/1999/xlink" content-type="dwc:institutionID" xlink:type="simple">South China Agricultural University</named-content>; institutionCode: <named-content xmlns:xlink="http://www.w3.org/1999/xlink" content-type="dwc:institutionCode" xlink:type="simple">SCAU</named-content>; basisOfRecord: <named-content xmlns:xlink="http://www.w3.org/1999/xlink" content-type="dwc:basisOfRecord" xlink:type="simple">Preserved Specimen</named-content></p></list-item></list></tp:treatment-sec><tp:treatment-sec sec-type="Description"><title>Description</title><p><bold>Adult</bold>. TL: 1.53-1.54 mm, TW: 1.16-1.21 mm, TH: 0.57-0.63 mm, TL/TW: 1.27-1.32, PL/PW: 0.31-0.32, EL/EW: 1.00-1.03, HW/PW: 0.61-0.65, PW/EW: 0.73.</p><p><bold>Male</bold>: Body oval, weakly convex; usually winged; dorsum uniformly hairy. Head transverse, dorsally not covered by pronotum (Fig. <xref ref-type="fig" rid="F10475433">2</xref>a). Winged. Head yellowish-brown; elytra brownish, with the apex yellowish. Dorsum evenly covered by dense, whitish pubescence with hairs not forming distinct patterns, but mostly pointing posteriorly (Fig. <xref ref-type="fig" rid="F10475435">3</xref>a-c). Eye very large, finely facetted, weakly emarginated and moderately separate on vertex; inner orbits converging anteriorly; frons twice width of eye (Fig. <xref ref-type="fig" rid="F10475435">3</xref>b). Antennae of the type specimens are composed of 11 antennomeres, whereas those from China have only 10 antennomeres; antennomere 3 about 2.2 times as long as 4; antennal club consisting of 4 terminal antennomeres; terminal antennomeres much larger than its preceding 3 antennomeres, with apical margin strongly obliquely truncate (Fig. <xref ref-type="fig" rid="F10475433">2</xref>d). Mandibles bifid apically, with well-developed molar tooth (Fig. <xref ref-type="fig" rid="F10475433">2</xref>c). Terminal maxillary palpomere at least weakly expanded apically (Fig. <xref ref-type="fig" rid="F10475433">2</xref>e). Mentum (Fig. <xref ref-type="fig" rid="F10475433">2</xref>f) subtrapezoidal, broadest anteriorly and medially shallowly rounded. Labial palps with three palpomeres, terminal labial palpomere subcylindrical, shorter than penultimate one (Fig. <xref ref-type="fig" rid="F10475433">2</xref>f). Prosternal process 0.9 times width of coxal cavity; prosternal carinae incomplete anteriorly; surface between carinae punctate and setose (Fig. <xref ref-type="fig" rid="F10475433">2</xref>b). Elytral epipleuron narrow, incomplete apically, not foveate (Fig. <xref ref-type="fig" rid="F10475435">3</xref>a and d). Pronotal disc evenly convex. Prosternum moderately long in front of coxae, arcuate (Fig. <xref ref-type="fig" rid="F10475433">2</xref>b); prosternal process broad, usually with complete carinae, rarely without carinae. Anterior margin of mesoventrite straight medially. Mesoventrite slightly narrower than coxal diameter with metaventrite always projected forward and arcuate; metaventral postcoxal lines strongly recurved. Tibial spurs absent (Fig. <xref ref-type="fig" rid="F10475433">2</xref>g-i).</p><p><bold>Male genitalia</bold>: Penis slender, extremely long (Fig. <xref ref-type="fig" rid="F10475435">3</xref>j). Penis capsule highly sclerotised, inner arm bifurcate, abruptly recurved (Fig. <xref ref-type="fig" rid="F10475435">3</xref>k). Penis guide with short asymmetrical apical tooth in inner view (Fig. <xref ref-type="fig" rid="F10475435">3</xref>h); in lateral view, penis guide widest at base, then tapering gradually to a blunt apex and bearing a horned projection at the proximal end (Fig. <xref ref-type="fig" rid="F10475435">3</xref>i). Parameres stout, distinctly longer than penis guide in lateral view, widened and apically rounded, densely setose apically (Fig. <xref ref-type="fig" rid="F10475435">3</xref>i). Tegminal strut slender, distinctly longer than combined length of phallobase and penis guide (Fig. <xref ref-type="fig" rid="F10475435">3</xref>h and i).</p><p><bold>Female</bold>: Externally identical to male, but head black and elytra black with the apex more or less finely yellowish (Fig. <xref ref-type="fig" rid="F10475435">3</xref>d-f). Prothorax black with lateral and anterior margins brown (Fig. <xref ref-type="fig" rid="F10475435">3</xref>d-f).</p><p><bold>Four instar larva</bold> (Figs <xref ref-type="fig" rid="F10475438">4</xref>, <xref ref-type="fig" rid="F10475449">5</xref>). Length 2.27 mm; width 1.28 mm. Body elongate oval, with short bristles and waxy, light yellow, with black stripes (Fig. <xref ref-type="fig" rid="F10475438">4</xref>a-c). Head: light yellow, nearly semi-round (Fig. <xref ref-type="fig" rid="F10475449">5</xref>a). Epicranial suture with frontal arms indistinct (Fig. <xref ref-type="fig" rid="F10475449">5</xref>a). Three hemispherical stemmata dark, arranged in triangle, near the base of antennae. Antennae composed of only one antennomere with a long bristle and apical papillae (Fig. <xref ref-type="fig" rid="F10475449">5</xref>b). Labrum squarish, with sparse bristles (Fig. <xref ref-type="fig" rid="F10475449">5</xref>c). Mandible sclerotised with one apical tooth and a long bristle above the condyle, without basal tooth (Fig. <xref ref-type="fig" rid="F10475449">5</xref>d). Maxillary palp with three palpomeres and apex with sensillae (Fig. <xref ref-type="fig" rid="F10475449">5</xref>h). Labium with spare and thin bristles, labium palp with two palpomeres and small stout sensillae at apex (Fig. <xref ref-type="fig" rid="F10475449">5</xref>g, i). Thorax: pronotum light yellow, has spare bristles with black stripes on two sides and two semi-round dorsal plates. Meso- and metanotum light yellow, with black stripes on two sides (Fig. <xref ref-type="fig" rid="F10475438">4</xref>a-c). Legs light yellow, short, with sparse pale yellow hairs; tarsal claw without basal tooth and with a long lateral bristle on the external face of the tooth and spare bristles on the internal face of the tibiae (Fig. <xref ref-type="fig" rid="F10475449">5</xref>e). Abdomen: nine segments, light yellow with spare tortuous bristles (Fig. <xref ref-type="fig" rid="F10475438">4</xref>a-c).</p><p><bold>Pupa</bold> (Fig. <xref ref-type="fig" rid="F10475438">4</xref>d-e). Length 1.93 mm; width 1.25 mm. Body oval, yellow, with black stripes and bristles. Thorax: pronotum and metanotum yellow, trailing edge black; mesonotum yellow, with black stripes on two sides; metanotum yellow, nearly triangular. Abdomen: seven segments visible.</p></tp:treatment-sec><tp:treatment-sec sec-type="Diagnosis"><title>Diagnosis</title><p>This species is similar to most members of the genus <italic><tp:taxon-name><tp:taxon-name-part taxon-name-part-type="genus" reg="Diomus">Diomus</tp:taxon-name-part></tp:taxon-name></italic> in general habitus and colour pattern, but can be distinguished from those species by the extremely long penis and the robust penis capsule with a bifurcate inner arm.</p></tp:treatment-sec><tp:treatment-sec sec-type="Distribution"><title>Distribution</title><p>Guinea (Conakry), China (Guangdong) <bold>new record</bold>.</p></tp:treatment-sec><tp:treatment-sec><!--Section generated to contain objects referenced in tp:taxon-treatment.--><fig id="F10475433" position="float" orientation="portrait"><object-id xmlns:xlink="http://www.w3.org/1999/xlink" content-type="arpha" xlink:type="simple">01C65A38-B74B-5DAA-AD2D-43D9E52D0BF4</object-id><object-id xmlns:xlink="http://www.w3.org/1999/xlink" content-type="doi" xlink:type="simple">10.3897/BDJ.11.e113291.figure2</object-id><label>Figure 2.</label><caption><p>Main characters of <italic><tp:taxon-name><tp:taxon-name-part taxon-name-part-type="genus" reg="Diomus">Diomus</tp:taxon-name-part><tp:taxon-name-part taxon-name-part-type="species" reg="guilavoguii">guilavoguii</tp:taxon-name-part></tp:taxon-name></italic> Duverger, 1994, adult: <bold>a</bold> adult in front view; <bold>b</bold> prothorax, ventral view; <bold>c</bold> mandible; <bold>d</bold> antenna; <bold>e</bold> maxilla; <bold>f</bold> labium; <bold>g</bold> hind leg; <bold>h</bold> front leg; <bold>i</bold> tarsus of front leg; <bold>j</bold> abdomen in ventral view. Scale bars: a = 0.2 mm; b, g, j = 200 μm; c, d, e, f, h, i = 50 µm.</p></caption><graphic xmlns:xlink="http://www.w3.org/1999/xlink" xlink:href="bdj-11-e113291-g002.png" position="float" id="oo_905613.png" orientation="portrait" xlink:type="simple"><uri content-type="original_file" xlink:type="simple">https://binary.pensoft.net/fig/905613</uri></graphic></fig><fig id="F10475435" position="float" orientation="portrait"><object-id xmlns:xlink="http://www.w3.org/1999/xlink" content-type="arpha" xlink:type="simple">CEA7BE6D-E6FE-525E-B33A-024BD3EAFFA2</object-id><object-id xmlns:xlink="http://www.w3.org/1999/xlink" content-type="doi" xlink:type="simple">10.3897/BDJ.11.e113291.figure3</object-id><label>Figure 3.</label><caption><p>Adult of <italic><tp:taxon-name><tp:taxon-name-part taxon-name-part-type="genus" reg="Diomus">Diomus</tp:taxon-name-part><tp:taxon-name-part taxon-name-part-type="species" reg="guilavoguii">guilavoguii</tp:taxon-name-part></tp:taxon-name></italic> Duverger, 1994. <bold>a</bold> male, dorsal view; <bold>b</bold> male, front view; <bold>c</bold> male, lateral view; <bold>d</bold> female, dorsal view; <bold>e</bold> female, front view; <bold>f</bold> female, lateral view; <bold>g</bold> abdomen; <bold>h</bold> tegmen, inner view; <bold>i</bold> tegmen, lateral view; <bold>j</bold> penis; <bold>k</bold> penis capsule. Scale bars: a-f = 0.5 mm; g, j = 200 μm; h-k = 100 μm. Black lines: outlines of apical penis guide.</p></caption><graphic xmlns:xlink="http://www.w3.org/1999/xlink" xlink:href="bdj-11-e113291-g003.png" position="float" id="oo_928064.png" orientation="portrait" xlink:type="simple"><uri content-type="original_file" xlink:type="simple">https://binary.pensoft.net/fig/928064</uri></graphic></fig><fig id="F10475438" position="float" orientation="portrait"><object-id xmlns:xlink="http://www.w3.org/1999/xlink" content-type="arpha" xlink:type="simple">53FBC1BA-0FAE-5072-94D8-9396BF0A6B45</object-id><object-id xmlns:xlink="http://www.w3.org/1999/xlink" content-type="doi" xlink:type="simple">10.3897/BDJ.11.e113291.figure4</object-id><label>Figure 4.</label><caption><p>Larva and pupa of <italic><tp:taxon-name><tp:taxon-name-part taxon-name-part-type="genus" reg="Diomus">Diomus</tp:taxon-name-part><tp:taxon-name-part taxon-name-part-type="species" reg="guilavoguii">guilavoguii</tp:taxon-name-part></tp:taxon-name></italic> Duverger, 1994. <bold>a</bold> fourth instar larva, dorsal view; <bold>b</bold> fourth instar larva, lateral view; <bold>c</bold> fourth instar larva, ventral view; <bold>d</bold> pupa, dorsal view; <bold>e</bold> pupa, lateral view. Scale bars: 0.5 mm.</p></caption><graphic xmlns:xlink="http://www.w3.org/1999/xlink" xlink:href="bdj-11-e113291-g004.png" position="float" id="oo_905615.png" orientation="portrait" xlink:type="simple"><uri content-type="original_file" xlink:type="simple">https://binary.pensoft.net/fig/905615</uri></graphic></fig><fig id="F10475449" position="float" orientation="portrait"><object-id xmlns:xlink="http://www.w3.org/1999/xlink" content-type="arpha" xlink:type="simple">7A9F120E-CB45-54C5-B7F6-CDE4CC9F230B</object-id><object-id xmlns:xlink="http://www.w3.org/1999/xlink" content-type="doi" xlink:type="simple">10.3897/BDJ.11.e113291.figure5</object-id><label>Figure 5.</label><caption><p>Larval characters of <italic><tp:taxon-name><tp:taxon-name-part taxon-name-part-type="genus" reg="Diomus">Diomus</tp:taxon-name-part><tp:taxon-name-part taxon-name-part-type="species" reg="guilavoguii">guilavoguii</tp:taxon-name-part></tp:taxon-name></italic> Duverger, 1994, fourth instar larva; <bold>a</bold> head; <bold>b</bold> antenna; <bold>c</bold> labrum; <bold>d</bold> mandible; <bold>e</bold> tarsal claw; <bold>f</bold> maxilla; <bold>g</bold> labium; <bold>h</bold> maxillary palp; <bold>i</bold> labial palp. Scale bars: a = 100 µm; b, c, f, g, h, i = 50 µm; d, e = 25 μm. Black lines: outlines of structures; red dots: boundaries of segmentation of maxillary palp and labial palp.</p></caption><graphic xmlns:xlink="http://www.w3.org/1999/xlink" xlink:href="bdj-11-e113291-g005.png" position="float" id="oo_905617.png" orientation="portrait" xlink:type="simple"><uri content-type="original_file" xlink:type="simple">https://binary.pensoft.net/fig/905617</uri></graphic></fig></tp:treatment-sec></tp:taxon-treatment>
